# Supplementary material for: Sequence statistics of tertiary structural motifs reflect protein stability
Source: PLoS One. 2017 May 26;12(5):e0178272. doi: 10.1371/journal.pone.0178272 (PMC5446159; doi:10.1371/journal.pone.0178272)
Supplement: S1 Data — (XLSX) [file pone.0178272.s002.xlsx]

## Sheet: S350
PDBid	Chain	Wt	Pos	Mt	ddGexp	TERM-ddG2
1AJ3	A	D	93	A	-0.7	-0.706
1AJ3	A	D	93	G	0.3	0.539
1AJ3	A	E	25	A	-0.1	-0.093
1AJ3	A	H	10	A	-0.5	-0.435
1AJ3	A	I	23	A	3.6	1.909
1AJ3	A	I	84	A	2	1.773
1AJ3	A	K	26	A	0	-0.523
1AJ3	A	K	47	A	-0.4	-0.768
1AJ3	A	K	47	G	0.5	0.768
1AJ3	A	K	96	A	0.4	-0.673
1AJ3	A	K	96	G	1.3	0.781
1AJ3	A	L	45	A	0.2	-0.45
1AJ3	A	L	88	A	2.8	3.259
1AJ3	A	L	98	A	3.8	2.016
1AJ3	A	N	44	G	0.4	1.013
1AJ3	A	Q	86	A	0	-0.407
1AJ3	A	Q	86	G	1.3	0.943
1AJ3	A	T	40	A	-0.3	0.109
1AJ3	A	V	30	A	0.2	0.527
1AJ3	A	V	42	A	0.4	-0.081
1AKY	A	Q	48	E	0.96	-0.354
1AON	U	I	48	W	0.2	0.588
1APS	A	I	75	V	1.41	0.342
1BNI	A	I	76	T	2.64	0.789
1BNI	A	K	27	A	-0.44	-0.498
1BNI	A	R	59	A	-0.64	0.291
1BTA	A	K	22	Q	0.79	0.146
1BTA	A	K	60	E	1.17	1.316
1BTA	A	R	75	L	-0.75	-2.076
1BVC	A	H	119	F	0.68	-0.604
1BVC	A	H	24	V	0.52	-4.21
1BVC	A	H	48	Q	0.62	0.31
1C9O	A	E	12	K	0.32	0.278
1C9O	A	E	21	A	0.29	0.914
1C9O	A	E	50	K	0.58	0.36
1C9O	A	F	38	W	-0.24	0.03
1C9O	A	R	56	E	-0.69	-0.984
1CEY	A	A	77	G	0.31	-0.02
1CEY	A	A	80	G	-0.43	-0.023
1CEY	A	A	88	G	-0.04	-0.042
1CEY	A	A	99	G	0.48	0.361
1CEY	A	D	12	A	-2.5	-0.91
1CEY	A	D	57	A	-3.3	1.71
1CEY	A	F	14	N	-2.64	-0.383
1CSE	I	V	54	A	1.58	4.314
1CSP	A	E	3	Q	-1.14	-0.418
1CSP	A	E	43	S	-0.29	0.988
1CSP	A	R	56	Q	-0.28	-0.367
1CSP	A	S	48	R	-1.58	0.061
1CUN	A	A	126	G	1.65	1.475
1CUN	A	A	156	G	1.45	1.174
1CUN	A	A	173	G	1.95	1.373
1CUN	A	A	191	G	1.35	1.534
1CUN	A	A	212	G	1.45	2.024
1CUN	A	F	157	L	1.85	-0.478
1CUN	A	I	128	A	1.65	1.823
1CUN	A	I	128	V	2.85	0.399
1CUN	A	K	152	A	0.15	-0.15
1CUN	A	K	152	G	1.45	1.49
1CUN	A	L	196	A	4.55	2.634
1CUN	A	L	203	A	4.05	1.329
1CUN	A	L	214	A	3.65	2.681
1CUN	A	M	193	A	2.65	1.507
1CUN	A	Q	115	G	1.15	1.418
1CUN	A	S	201	A	-0.15	-0.559
1CUN	A	S	201	G	0.95	0.728
1DKT	A	K	11	A	-0.62	0.278
1DKT	A	M	58	L	0.23	1.171
1DKT	A	R	71	A	0.59	3.529
1DKT	A	S	39	A	0.6	4.278
1DKT	A	S	9	A	0.43	2.746
1DKT	A	V	55	A	0.73	0.568
1e+65	A	A	82	G	3.11	2.714
1e+65	A	H	117	G	2.18	3.28
1e+65	A	I	20	T	2.39	5.807
1e+65	A	I	7	S	3.44	3.122
1e+65	A	L	50	V	0.36	0.59
1e+65	A	V	31	T	1.08	6.379
1e+65	A	V	60	G	3.11	3.002
1e+65	A	V	95	T	-0.96	1.115
1EY0	A	D	19	F	1.28	4.378
1EY0	A	D	21	K	-1.1	0.502
1EY0	A	D	77	K	3.28	2.641
1EY0	A	G	29	V	3.11	3.144
1EY0	A	G	55	V	1.48	-1.326
1EY0	A	G	86	F	1.99	3.511
1EY0	A	G	96	F	2.55	3.162
1EY0	A	G	96	V	3.74	3.161
1EY0	A	H	124	E	-0.46	0.199
1EY0	A	I	139	L	0.09	-0.166
1EY0	A	I	15	M	0.15	0.912
1EY0	A	I	72	L	0.23	1.449
1EY0	A	I	92	M	1.75	3.334
1EY0	A	K	24	F	0.4	-0.949
1EY0	A	K	63	Q	0.89	0.743
1EY0	A	K	70	E	0.3	0.054
1EY0	A	K	78	Q	0.15	-0.509
1EY0	A	K	84	Q	0.15	0.404
1EY0	A	K	9	F	1.03	0.921
1EY0	A	L	108	V	3.81	1.377
1EY0	A	L	125	I	0.96	0.939
1EY0	A	L	137	V	1.42	-0.857
1EY0	A	L	14	V	1.63	-1.464
1EY0	A	L	36	V	3.58	-0.03
1EY0	A	L	37	I	1.82	-0.099
1EY0	A	L	7	V	1.15	-0.34
1EY0	A	L	89	I	1.04	-0.848
1EY0	A	M	65	F	1.62	0.424
1EY0	A	M	65	I	1.43	-0.13
1EY0	A	R	105	C	2.55	2.09
1EY0	A	T	13	C	1.2	0.796
1EY0	A	T	22	I	0.61	2.367
1EY0	A	T	33	C	1.04	1.292
1EY0	A	T	41	I	-0.86	-0.45
1EY0	A	T	44	C	0.04	0.821
1EY0	A	T	82	C	0.19	0.385
1EY0	A	T	82	I	-0.51	-0.005
1EY0	A	V	104	I	-0.27	1.052
1EY0	A	V	111	I	0.74	1.068
1EY0	A	V	111	L	0.88	0.633
1EY0	A	V	114	I	0.15	0.175
1EY0	A	V	23	I	-0.03	-0.283
1EY0	A	V	23	L	0.02	0.048
1EY0	A	V	39	I	-0.11	-0.43
1EY0	A	V	39	L	0.9	0.277
1EY0	A	V	51	L	0.1	0.631
1EY0	A	V	66	I	0.76	-1.106
1EY0	A	V	74	L	1.12	1.463
1EY0	A	Y	27	C	2.72	2.315
1EY0	A	Y	54	F	0.38	0.976
1FNA	A	I	34	V	0.11	0.803
1FNA	A	V	50	A	2.85	3.049
1FTG	A	A	84	G	1.9	4.209
1FTG	A	D	126	K	-0.81	0
1FTG	A	D	65	K	0.1	1.088
1FTG	A	D	75	K	-1.03	-0.879
1FTG	A	E	72	K	-1.41	-0.151
1FTG	A	I	156	V	3.16	1.176
1FTG	A	L	6	A	3.11	4.599
1FTG	A	N	97	A	0.58	0.662
1FTG	A	Q	99	A	-1.59	-0.536
1FTG	A	S	110	A	0.73	0.307
1FTG	A	V	160	A	2.07	1.819
1G4I	A	F	106	A	1.23	2.374
1G4I	A	F	22	I	-1.43	-0.207
1G4I	A	F	22	Y	-0.83	1.106
1G4I	A	H	48	A	1.93	-0.236
1G4I	A	H	48	Q	0.49	1.004
1H7M	A	D	2	A	0.53	2.257
1H7M	A	D	87	A	1.36	1.065
1H7M	A	E	47	A	0.05	-0.348
1H7M	A	E	64	A	0.26	0.906
1H7M	A	K	33	A	-0.12	-1.151
1H7M	A	K	46	A	1.1	0.402
1H7M	A	K	9	A	0.29	0.716
1H7M	A	R	54	A	0.26	0.46
1HFZ	A	H	107	W	1.72	-0.665
1HFZ	A	H	107	Y	0.19	-0.319
1HFZ	A	H	32	Y	-0.07	-0.499
1HFZ	A	I	59	W	0.93	0.181
1HFZ	A	K	114	E	0.65	0.513
1HFZ	A	L	110	E	0.19	2.032
1HME	A	G	35	H	0.33	-0.181
1HMK	A	I	55	V	2.72	1.242
1HMK	A	I	89	V	0.86	-0.101
1HMK	A	I	95	V	1.72	0.934
1HMK	A	L	110	A	0.35	1.487
1HMK	A	L	12	A	2.73	4.177
1HMK	A	L	96	A	1.75	2.715
1HMK	A	T	29	V	-2.26	-2.396
1HMK	A	V	27	A	1.24	1.088
1HMK	A	V	8	A	0.83	1.91
1HMK	A	W	60	A	2.01	2.131
1HMK	A	Y	103	F	2.13	-0.454
1HMS	A	F	16	S	3.98	1.128
1HMS	A	F	4	S	3.67	4.736
1HMS	A	F	57	S	2.43	0.558
1HMS	A	L	66	G	3.67	4.292
1HMS	A	R	106	T	2.84	-1.146
1HMS	A	T	40	E	2.4	2.138
1IET	A	D	60	R	-0.14	-0.559
1IFC	A	F	68	A	0.42	2.168
1IFC	A	F	93	A	2.37	2.581
1IFC	A	G	65	A	0.94	2.912
1IFC	A	L	64	G	2.26	2.105
1IFC	A	V	60	C	0.07	0.78
1IFC	A	V	60	N	0.83	4.157
1IFC	A	W	6	Y	0.87	-1.367
1IGV	A	F	66	W	0.93	3.633
1IGV	A	V	70	L	0.13	-1.09
1IGV	A	Y	13	F	1.08	-0.61
1IHB	A	F	37	H	0.66	-0.367
1IHB	A	F	82	Q	0.37	0.586
1IMQ	A	E	31	L	0.67	2.076
1IMQ	A	E	41	V	-0.89	0.303
1IMQ	A	V	19	L	1.82	0.177
1IRO	A	I	33	L	-0.76	0.117
1IRO	A	V	24	I	-0.36	-0.478
1JIW	I	D	10	A	0.7	1.81
1JIW	I	W	15	F	2.3	0.044
1K9Q	A	L	30	Y	-0.27	0.195
1KFW	A	G	405	Q	-0.62	3.744
1KFW	A	N	197	K	-0.81	-0.058
1LNI	A	D	79	F	-2.73	-5.548
1LNI	A	D	79	I	-2.85	-6.235
1LNI	A	D	79	K	-2.35	-1.148
1LNI	A	D	79	L	-2.65	-5.677
1LNI	A	D	79	N	-1.46	-0.591
1LNI	A	D	79	Y	-2.9	-4.89
1LNI	A	H	85	Q	0	0.283
1LNI	A	Q	94	K	-0.56	0.562
1LNI	A	T	16	V	-0.3	-0.991
1LNI	A	T	56	V	1.9	-1.583
1LNI	A	V	43	T	0.5	0.506
1LNI	A	Y	30	F	-0.4	0.351
1LNI	A	Y	55	F	0.6	-0.203
1LNI	A	Y	80	F	1.5	0.391
1LZ1	A	G	105	A	0.62	2.643
1LZ1	A	G	48	A	-0.45	-0.745
1MGR	A	Y	54	F	2.6	0.621
1MGR	A	Y	84	F	1	-1.264
1MJC	A	F	20	L	0.31	0.329
1MJC	A	F	20	S	1.16	0.304
1MJC	A	F	31	S	1.03	2.839
1MJC	A	S	52	W	0.2	-0.583
1MSI	A	D	58	N	0.2	0.261
1MSI	A	E	25	A	0.09	-0.865
1MSI	A	R	47	A	0.74	-0.275
1OIA	A	Y	78	F	0	-0.532
1OIA	A	Y	86	T	2.9	0.1
1P2P	A	H	48	K	2.12	1.945
1QLP	A	A	183	I	-1.8	-2.631
1QLP	A	A	183	V	-3.8	-2.771
1QLP	A	A	248	F	-1.8	-2.264
1QLP	A	A	248	I	-2.2	-2.73
1QLP	A	A	248	L	-0.35	-2.443
1QLP	A	A	248	V	-2.3	-2.678
1QLP	A	A	284	I	0	-1.464
1QLP	A	A	284	V	-0.8	-1.618
1QLP	A	A	31	L	-0.9	-1.83
1QLP	A	A	70	G	-1.6	-4.25
1QLP	A	K	331	F	-1.75	-3.787
1QLP	A	M	374	I	-2.3	-1.876
1QLP	A	S	330	R	2.44	0.717
1QLP	A	S	381	A	-1	-1.401
1QLP	A	V	321	I	-0.6	-1.164
1QLP	A	V	364	L	0.3	0.058
1QLP	A	V	55	I	0.2	-0.71
1QLP	A	W	238	F	-0.98	-0.298
1QLP	A	Y	160	W	-1.18	-0.63
1RG8	A	C	16	S	2.81	0.49
1RG8	A	L	44	F	-0.59	-2.377
1RG8	A	N	106	G	-0.16	-0.189
1RG8	A	V	109	I	0.05	-2.584
1RIS	A	F	60	A	0.81	1.343
1RIS	A	I	8	A	3.56	3.394
1RIS	A	L	21	A	0.16	0.47
1RIS	A	L	48	A	0.21	2.238
1RIS	A	L	75	A	1.35	2.311
1RIS	A	L	79	A	3.91	4.979
1RIS	A	Y	33	A	-0.41	-0.596
1RN1	C	D	49	A	-0.5	0
1RN1	C	G	23	A	1.2	-1.508
1RN1	C	V	16	T	3.65	3.071
1RN1	C	V	78	S	4.73	4.693
1RN1	C	V	78	T	3.59	3.65
1RTB	A	A	5	S	0.27	1.104
1RTB	A	F	46	V	4.55	0.762
1RTB	A	V	57	A	2.85	2.44
1RTB	A	V	57	L	2.37	-0.886
1RTB	A	V	63	A	2.03	1.575
1RTP	2	K	80	S	0.29	0.031
1SHF	A	E	107	F	1.63	1.829
1SHF	A	E	107	H	0.99	0.953
1SHF	A	E	107	K	0.97	2.776
1SHF	A	E	107	L	3.02	2.13
1SHF	A	E	107	Y	2.4	2.11
1SHF	A	G	128	A	1.78	1.592
1SHF	A	I	111	A	2.84	2.152
1SHF	A	I	111	L	0.71	0.776
1SHF	A	S	124	D	2.02	-0.768
1SHF	A	S	124	F	1.9	-0.436
1SHF	A	S	124	G	1.68	4.574
1SHF	A	S	124	H	1.25	0.296
1SHF	A	S	124	L	0.37	-1.414
1SHF	A	S	124	N	0.73	-0.87
1SHF	A	V	138	M	0.52	0.65
1TIT	A	C	63	S	2.08	2.621
1TIT	A	L	60	A	4.88	5.948
1TIT	A	V	86	A	4.45	5.108
1TTQ	A	F	22	L	1.05	0.354
1TTQ	A	F	22	V	3.44	-0.544
1UZC	A	A	61	G	2.07	2.946
1UZC	A	E	27	A	0.62	0.435
1UZC	A	I	44	V	0.3	0.314
1UZC	A	Q	38	G	1.57	2.541
1YYJ	A	A	20	G	1.97	4.329
1YYJ	A	F	61	A	4.52	0.95
1YYJ	A	F	65	A	1.92	-0.061
1YYJ	A	L	3	A	1.6	1.248
1YYJ	A	Y	105	A	2.36	-0.097
1ZG4	A	W	290	F	0.83	0.402
1ZNJ	B	F	25	D	-0.48	-0.583
1ZNJ	B	H	10	E	-1.11	-0.281
1ZNJ	B	H	10	T	-0.03	0.342
2A01	A	L	141	R	0.65	-0.665
2A36	A	T	22	A	-0.4	0.97
2A36	A	T	22	F	-1.3	0.729
2A36	A	T	22	L	-0.5	1.047
2A36	A	T	22	N	-1.3	-2.116
2DRI	A	V	50	E	3.5	5.251
2IMM	A	A	15	L	-1.36	-0.72
2IMM	A	K	24	R	0.17	-0.149
2IMM	A	L	106	I	-0.36	-0.276
2IMM	A	M	21	L	0.31	-2.497
2IMM	A	Q	79	E	0.41	1.53
2LZM	A	A	146	I	4.31	-0.225
2LZM	A	F	153	C	3.11	1.953
2LZM	A	G	51	D	2.63	0.786
2LZM	A	I	58	Y	3.11	3.148
2NVH	A	C	8	S	3.74	3.933
2NVH	A	N	7	D	-0.09	0.029
2NVH	A	R	4	Q	0.57	0.116
2RN2	A	H	62	A	-0.44	0.138
2RN2	A	H	83	A	-0.07	-0.422
2TRX	A	D	26	I	-3.37	-6.425
2TRX	A	T	66	L	1.03	-2.7
3GLY	A	G	139	A	1.4	-3.706
3GLY	A	G	383	A	-0.11	-1.508
3MBP	A	W	10	A	4.31	1.02
3PGK	A	F	194	W	1.12	0.381
3PGK	A	H	388	Q	0.84	1.902
3PGK	A	Y	122	W	2.19	0.327
3PGK	A	Y	48	W	1.62	-0.057
3SIL	A	A	53	L	-0.9	-0.233
4LYZ	A	E	35	A	-1.24	-1.419
5DFR	A	G	121	C	0.22	-0.924
5DFR	A	G	121	H	0.56	-0.189
5DFR	A	G	67	S	0.27	-0.202
5DFR	A	G	67	T	0.62	-0.246
5DFR	A	G	95	A	0.9	0.079
5DFR	A	I	155	T	2.53	0.654
5DFR	A	I	2	V	0.55	0.362
5DFR	A	N	59	T	0.05	-2.355
5DFR	A	N	59	W	0.79	-3.149
5DFR	A	V	40	H	2.76	2.734
5DFR	A	W	30	M	1.94	-0.191
5PTI	A	A	16	T	1.7	2.105
5PTI	A	A	16	V	1.3	1.168
5PTI	A	Y	35	D	3.8	2.67

## Sheet: S699
Mut	ddGexp	TERM-ddG2
2A	2.75534	1.1
2C	2.79261	0.203
2D	3.43557	0.755
2E	1.92271	0.159
2F	-0.170617	0.315
2G	3.01312	1.77
2H	0.791912	-0.001
2I	0.728221	-0.511
2K	-0.361748	-0.69
2L	-0.152694	-0.179
2M	0.226684	0.186
2N	2.22573	0.213
2P	2.41245	1.108
2R	-0.0126873	-0.748
2S	2.79996	0.382
2T	2.0837	-1.308
2V	2.47229	-0.523
2W	-0.414507	-0.502
2Y	-0.650948	0.029
3A	5.70707	1.695
3C	4.7193	1.397
3F	0.455537	-0.724
3H	5.1616	2.541
3I	4.32551	-0.921
3L	5.42086	0.527
3M	6.40192	0.327
3S	4.12085	3.114
3V	3.81413	-1.001
3W	2.11116	0.516
4A	3.83876	1.345
4C	3.16789	0.904
4D	5.28079	1.383
4E	5.17253	0.895
4F	0.963701	1.133
4G	4.49868	2
4H	1.89502	0.447
4I	1.8802	0.519
4L	2.7841	1.076
4M	3.12691	0.87
4N	3.6354	0.634
4Q	3.56909	0.547
4R	0.582699	-0.053
4S	3.18514	0.417
4T	1.1728	-0.918
4V	1.88852	0.189
4W	1.60662	1.071
4Y	0.832888	0.836
5A	4.51379	1.221
5C	3.17835	1.027
5F	2.71227	-1.062
5M	3.1088	-0.194
5N	4.74179	4.832
5S	4.70024	3.784
5T	4.4846	1.727
5V	4.15366	-0.493
6A	4.49114	1.938
6C	3.21689	1.33
6D	6.06146	0.944
6E	4.4853	1.184
6F	1.4705	0.966
6G	5.22423	2.594
6H	3.23279	0.144
6K	1.7069	0.526
6L	2.04521	0.994
6M	2.72724	1.124
6N	3.31518	0.076
6Q	3.54552	0.849
6R	1.95644	0.41
6S	4.07564	0.77
6T	3.65729	-0.281
6V	1.41521	0.049
6W	3.0256	1.26
6Y	2.28733	0.718
7A	4.94168	3.65
7C	2.26533	3.023
7G	3.59351	7.834
7I	-0.967269	-0.083
7K	4.93897	6.367
7M	0.341822	1.248
7P	5.04078	5.526
7S	5.25471	5.419
7T	3.41455	3.246
7V	0.965034	-0.088
8A	1.90436	0.687
8C	0.755934	0
8D	2.00389	-0.071
8E	2.56441	0.375
8F	0.450166	0.027
8G	3.33426	2.244
8H	1.24291	0.281
8I	-0.058514	-0.858
8K	0.446556	1.296
8L	0.375241	-0.019
8M	0.888449	-0.018
8Q	1.34897	0.824
8R	0.0068078	1.395
8S	1.96926	0.473
8T	2.23487	-0.016
8V	0.609312	-0.368
8W	0.100463	0.909
8Y	0.188445	0.179
9A	2.15557	-1.523
9C	1.20038	-0.922
9F	0.0291737	-2.025
9R	3.58851	0.789
9S	1.61895	-0.238
9T	0.0519241	-0.704
9W	1.72941	-1.211
9Y	3.20929	-1.087
10A	1.40588	0.746
10C	1.91247	0.79
10D	3.42679	1.066
10E	2.93723	1.165
10F	1.41013	1.091
10G	2.55648	0.606
10H	1.13303	0.716
10I	0.731793	0.883
10L	0.865467	1.007
10M	1.53869	0.877
10N	2.02366	0.557
10P	2.27753	0.226
10Q	1.77715	1.061
10R	0.247023	0.156
10S	1.69853	0.17
10T	1.58439	0.182
10V	0.839713	0.77
10W	1.35576	0.958
10Y	1.70419	1.052
11A	0.887085	0.14
11C	1.01662	-0.057
11D	1.40755	0.403
11E	2.25212	0.156
11F	-0.27915	-0.554
11G	1.71735	0.492
11H	0.0669799	0.158
11I	0.829249	-0.423
11K	-0.0977935	0.158
11L	0.852548	-0.411
11N	-0.0394886	0.501
11Q	1.33499	0.245
11R	0.245001	-0.13
11S	0.88721	0.351
11V	0.673767	-0.313
11W	-0.265076	-0.193
11Y	-0.533753	-0.205
12C	0.768136	1.599
12F	-0.507677	-0.201
12I	0.736457	-0.186
12M	0.884208	0.63
12V	0.550332	-0.182
13A	2.38077	0.099
13C	1.7466	0.027
13D	3.92187	0.076
13E	3.51591	0.029
13F	2.11943	0.103
13G	3.654	0.508
13H	1.70929	-0.093
13I	2.103	-0.203
13L	2.70137	0.461
13M	2.29184	0.109
13N	2.04127	-0.435
13Q	1.16221	-0.149
13R	0.719394	0.109
13S	1.59919	-0.57
13T	1.51653	-0.343
13V	1.82565	-0.135
13W	1.79707	0.125
13Y	1.62929	-0.166
14E	1.17311	0.878
14T	-0.134077	-0.418
14W	-0.760937	-1.138
15A	1.30308	0.971
15C	0.261611	0.321
15D	2.47943	1.64
15F	0.139491	-0.01
15G	2.09055	2.333
15H	1.16849	0.946
15I	0.333726	-0.93
15K	1.79725	1.439
15L	1.10447	0.136
15M	0.6273	0.041
15N	2.00383	1.424
15Q	1.11987	0.917
15R	1.43459	1.461
15S	0.864576	0.619
15T	0.598587	-0.556
15V	0.147163	-0.791
15W	0.00938175	0.294
15Y	0.383247	-0.18
16A	1.36895	-0.459
16C	0.484155	-1.053
16E	3.12194	1.715
16F	-0.297846	-2.368
16G	3.44432	1.073
16H	-0.0930686	0.285
16I	-0.744139	-2.103
16K	1.00778	1.254
16L	-0.647227	-1.528
16M	-1.31825	-1.809
16N	2.60979	2.246
16P	3.90388	1.185
16Q	0.670269	1.109
16R	0.413901	0.357
16S	1.72223	0.826
16V	-0.753017	-1.772
16W	-1.12984	-1.683
16Y	-1.57889	-1.865
17A	1.57514	2.273
17C	0.978421	1.596
17D	2.75564	1.868
17E	1.4351	0.577
17F	0.181663	1.685
17G	2.25125	2.652
17H	1.01966	1.402
17I	1.00976	1.805
17K	1.56086	1.683
17L	1.19146	2.373
17M	0.692237	1.919
17N	2.138	1.748
17P	4.54528	3.44
17Q	1.1111	1.205
17R	1.46349	1.869
17S	1.02597	0.69
17V	0.6814	1.487
17W	-0.505262	0.842
17Y	-0.37008	0.639
18A	1.58272	-0.584
18C	0.48066	-0.941
18D	4.02483	3.558
18E	3.47192	2.481
18F	1.12593	-3.879
18G	4.34545	2.617
18H	2.25254	0.563
18I	0.112095	-4.083
18K	3.62694	2.367
18L	0.488404	-2.529
18M	1.0954	-2.147
18N	3.71169	3.177
18Q	2.83316	1.783
18R	2.66549	1.708
18S	2.60322	1.743
18V	0.245428	-4.282
18W	1.71753	-1.711
18Y	0.592339	-2.126
19A	1.44817	0.987
19C	-0.156736	0.462
19D	0.899235	0.567
19F	-0.929305	0.285
19G	2.7641	1.29
19H	0.52007	0.444
19I	-0.809385	-0.027
19K	0.871872	0.058
19L	0.508882	0.171
19M	0.0553592	0.434
19N	1.0562	0.556
19P	3.74828	1.046
19Q	0.559225	0.175
19R	0.459026	0.028
19S	1.19368	0.689
19T	0.489429	-0.384
19V	-0.352515	-0.075
19W	-0.414633	-0.166
19Y	-0.326919	0.126
20C	2.25751	0.011
20D	4.30499	2.624
20E	2.95119	2.965
20F	2.85931	-0.783
20G	3.31472	3.111
20H	3.82562	1.469
20I	3.00207	0.165
20K	4.94359	3.258
20L	3.26916	0.966
20M	3.81736	0.595
20N	4.30866	3.57
20P	4.19935	2.307
20Q	1.74779	2.585
20R	4.64856	2.817
20S	2.05934	1.708
20T	2.43479	0.531
20V	2.74548	-0.452
20W	4.941	1.05
20Y	2.4886	0.335
21A	0.307295	-0.987
21C	1.14997	-0.158
21D	0.933182	-1.403
21E	0.95154	-1.31
21F	1.38443	-0.132
21G	1.58701	-0.23
21H	1.17875	-0.911
21I	0.923616	0.166
21K	0.928279	-1.846
21L	0.98036	0.202
21M	1.36925	-0.291
21N	0.825599	-1.164
21P	0.167197	-1.893
21Q	1.21038	-1.092
21R	0.811661	-1.529
21S	1.00154	-1.337
21T	1.11394	-1.125
21W	1.41354	-0.513
21Y	1.20548	-0.479
22A	3.40026	3.545
22C	2.1083	3.038
22E	3.50412	3.994
22F	4.36296	3.104
22G	3.97933	3.756
22H	4.34573	3.043
22I	4.64982	2.522
22K	4.58474	4.235
22L	4.22766	2.834
22M	4.43883	3.014
22N	1.74548	0.554
22P	5.77916	3.695
22Q	4.94051	3.999
22R	4.67831	3.775
22S	2.35152	0.137
22T	3.20757	-0.049
22V	4.44986	2.61
22W	4.44537	3.448
22Y	4.08272	3.497
23C	1.54801	0.377
23D	2.38235	0.404
23E	1.00366	0.408
23G	2.81319	1.67
23N	2.43067	0.354
23P	1.56628	-0.639
23S	1.33771	0.06
23T	1.12029	-0.208
23V	1.30557	-0.212
24C	0.231027	1.201
24D	1.48054	0.004
24E	-0.0125848	-0.376
24F	0.222221	1.476
24G	1.23458	0.849
24H	-0.115936	0.429
24I	1.27595	1.625
24L	1.21185	1.576
24M	0.986234	1.176
24N	1.20078	0.277
24P	0.702364	1.048
24Q	0.440098	0.151
24R	1.28944	0
24S	1.00654	-0.264
24T	1.01154	0.381
24V	1.10012	1.541
24W	-0.0136084	1.126
24Y	-0.619367	1.189
25A	-0.112198	-0.177
25C	1.73162	1.19
25D	1.25923	0.159
25E	0.598887	-0.121
25F	1.47234	0.941
25G	1.37205	1.752
25H	0.481314	0.339
25I	1.89544	-0.11
25K	2.65314	1.123
25L	2.17009	-0.017
25M	0.263188	0.041
25N	1.85286	1.234
25P	4.88093	1.762
25Q	0.167581	0.091
25R	1.99821	1.098
25S	0.406197	0.428
25V	1.94979	-0.043
25W	1.72338	1.257
25Y	1.94217	1.328
26C	3.67835	1.703
26G	4.68447	4.269
26S	4.44264	3.899
26T	4.61057	3.244
26V	3.55894	1.117
28I	1.7413	0.357
28R	1.30941	-0.169
29A	1.32683	-0.243
29C	1.77421	0.635
29D	2.71301	0.774
29E	1.78769	0.285
29F	-0.521479	0.519
29G	3.50531	1.834
29H	0.160582	0.524
29I	-0.301307	-0.177
29K	0.813306	0.525
29L	0.875609	-0.051
29M	1.04682	-0.147
29N	1.81616	1.08
29Q	1.38755	0.255
29R	0.701688	0.603
29S	2.05136	0.824
29T	1.24215	0.266
29W	-0.193908	0.12
29Y	-0.834815	0.817
30C	4.22745	2.492
30H	5.45744	3.401
30L	3.06665	0.687
30M	4.28709	0.968
30S	4.84958	4.261
30V	4.63074	0.979
30W	4.75801	1.793
30Y	4.16899	1.906
32A	0.681558	0.613
32C	2.28812	1.676
32G	2.33029	1.806
32H	1.65636	0.617
32I	1.56849	1.644
32K	0.896823	-0.108
32L	1.38988	1.431
32M	1.22245	1.198
32N	1.86447	0.371
32R	0.940919	0.254
32S	1.7868	0.72
32T	1.56949	0.828
32V	1.70197	1.915
32W	3.04741	1.332
33C	2.45038	1.288
33F	0.91518	-0.847
33G	4.07135	4.169
33H	2.49834	1.465
33K	3.88093	2.866
33L	2.82563	-0.193
33M	2.87197	-0.371
33Q	1.89761	1.89
33R	2.4832	2.345
33W	0.762268	-0.055
34C	1.09937	0.515
34G	3.64842	5.03
34M	2.83965	-0.482
34S	3.10768	3.717
36A	0.75963	0.185
36C	2.32887	1.748
36E	0.604658	-0.271
36F	1.95275	1.87
36G	2.74031	1.812
36H	1.95229	0.912
36I	1.33943	1.836
36K	1.27866	-0.151
36L	0.85222	1.132
36M	0.761728	0.834
36N	1.31008	0.179
36Q	1.01711	-0.292
36R	1.11788	0.163
36S	1.32496	0.288
36T	1.66872	1.14
36V	1.34771	2.172
36W	2.06299	1.607
36Y	2.08551	1.43
37C	0.586607	-0.733
37G	3.26084	2.528
37H	-1.8643	-0.998
37I	0.285792	-1.59
37L	-0.568919	-2.375
37Q	0.387639	-0.374
37S	1.58199	0.71
37V	-1.0085	-0.959
38A	2.38936	1.058
38C	2.02564	1.058
38D	2.07951	1.059
38E	3.46067	1.059
38F	2.30087	1.058
38H	1.6528	1.058
38K	2.12265	1.059
38L	2.96193	1.058
38M	2.25219	1.058
38N	1.20844	1.058
38Q	2.00842	1.058
38R	2.52947	1.059
38S	2.69503	1.059
38T	4.99596	1.058
38V	4.0614	1.058
38W	3.93098	1.058
38Y	3.19496	1.059
39F	1.15319	0.383
39I	0.343658	-0.629
39L	1.14667	0.288
39M	1.7689	1.118
40A	0.523751	0
40C	0.3966	0
40E	1.04134	0
40F	-0.483112	0
40G	2.16252	0
40H	-0.473995	0
40I	0.605193	0
40K	0.513248	0
40L	1.0433	0
40M	0.968655	0
40N	0.623279	0
40P	3.82718	0
40Q	0.778195	0
40R	0.40201	0
40S	0.312383	0
40T	0.545567	0
40V	0.0342489	0
40W	-0.555349	0
40Y	-1.27353	0
42A	1.17533	0
42C	1.19389	0.001
42D	0.62624	0
42F	0.629245	0
42G	2.89147	0.001
42H	0.724471	-0.001
42I	-0.113031	0.001
42K	1.16618	0.001
42L	0.419504	0.001
42M	0.768109	0.001
42N	1.34587	0
42P	3.3657	0.001
42Q	0.693147	0.001
42R	1.12332	0.001
42S	1.18456	0
42T	0.361816	0.001
42V	-0.111134	0.001
42W	0.404866	0.001
42Y	0.72044	-0.001
44A	1.58111	1.131
44C	1.58647	1.442
44D	1.56691	1.468
44E	1.34373	1.181
44F	1.34476	1.442
44G	2.43902	1.627
44H	1.2575	0.888
44I	1.77746	1.631
44K	1.708	0.755
44L	1.81927	2.105
44M	1.56403	1.475
44N	1.81754	1.346
44Q	1.14816	0.869
44R	1.84319	0.662
44S	0.775349	0.373
44V	1.37781	1.319
44W	2.08251	1.167
44Y	1.13595	1.014
45F	2.28498	0.297
45L	4.15002	0.44
45M	4.05517	0.39
45W	3.27283	0.409
46A	3.94514	3.929
46C	1.36211	3.21
46E	2.32722	3.079
46F	3.56723	2.563
46G	4.52611	4.406
46H	2.66937	2.742
46I	3.37308	1.859
46K	4.2865	3.836
46L	3.88962	2.627
46M	3.61526	2.848
46N	1.63249	0.55
46Q	3.36294	3.192
46R	4.36356	3.504
46S	2.72558	2.245
46T	3.23032	2.972
46V	2.96273	2.299
46W	4.35409	3.138
46Y	4.20816	2.635
47A	0.149696	-0.239
47C	1.35931	-0.214
47E	0.288776	-0.408
47F	1.41748	-0.952
47G	2.08155	0.876
47H	0.989571	-0.196
47I	1.61335	-0.972
47K	1.83634	0.021
47L	2.14081	-1.258
47M	1.68648	-0.755
47N	1.66322	0.266
47P	0.240298	-2.343
47Q	1.35977	0.074
47R	1.80429	-0.07
47S	0.964008	0.004
47T	1.50521	-0.289
47V	1.58806	-0.625
47W	1.44712	-0.644
47Y	1.90991	-0.588
48C	1.32975	1.248
48D	1.03284	-0.006
48E	0.457283	-0.299
48F	0.971954	1.554
48G	1.76735	1.007
48H	1.19864	0.398
48I	1.13721	1.397
48K	1.12449	-0.487
48L	0.812049	1.293
48M	1.32501	0.979
48N	1.16752	0.096
48P	1.9482	1.147
48Q	0.877217	0.065
48R	1.05736	-0.037
48S	0.947843	-0.673
48T	0.965608	-0.079
48V	0.990869	1.326
48W	1.83056	1.257
48Y	1.44192	1.349
49A	2.00547	3.238
49C	2.43362	3.144
49D	3.43365	2.48
49E	2.35044	2.791
49F	2.98602	2.6
49G	3.62463	3.979
49H	2.39157	1.908
49I	2.73606	2.662
49K	1.85276	1.946
49L	2.12521	2.699
49M	2.30737	2.873
49N	1.79488	1.608
49P	4.68829	2.915
49R	2.45175	1.788
49S	1.33501	1.297
49V	2.92623	2.904
49W	3.07776	2.991
49Y	3.19553	2.279
50A	1.66358	0.974
50C	0.902749	0.709
50D	3.47357	0.753
50E	3.67793	1.678
50F	0.173356	0.207
50G	2.1855	-0.33
50H	1.03509	0.372
50I	4.03386	0.161
50L	1.30129	0.484
50M	1.40352	0.151
50N	1.3386	-0.819
50P	4.68345	1.012
50Q	1.37017	0.706
50R	0.603556	-0.028
50S	1.85231	1.297
50T	3.00907	1.201
50V	3.18623	0.405
50W	1.17848	0.444
50Y	1.39065	0.63
51A	3.8899	2.268
51C	2.1283	1.509
51D	5.15146	2.843
51E	3.41253	2.047
51F	4.68436	1.701
51G	5.64948	3.539
51H	4.735	2.384
51I	1.78982	0.04
51K	4.12569	3.039
51L	3.03157	1.622
51M	3.57259	1.641
51N	4.70664	2.823
51Q	3.20066	2.39
51R	4.79983	3.27
51S	3.82843	2.169
51V	2.32409	-0.021
51W	5.13715	2.002
51Y	4.5035	1.673
53A	3.28859	2.05
53C	1.64338	1.469
53D	4.07594	2.364
53E	2.76959	1.783
53F	1.16937	0.439
53G	5.07614	3.13
53H	2.06721	1.342
53I	1.60763	-0.038
53K	2.76385	2.139
53L	2.7244	1.122
53M	1.41373	1.159
53N	3.0058	1.912
53Q	2.54938	1.612
53R	2.41909	2.306
53S	2.44928	1.385
53V	1.3787	0.163
53W	1.48795	1.651
53Y	0.982474	0.74
54A	4.73565	3.095
54C	1.28905	2.803
54F	3.18504	0.764
54I	1.7266	-0.694
54L	1.70944	0.092
54M	2.65036	1.415
54S	4.99931	5.377
54T	3.79422	4.021
54W	3.89457	1.905
55A	2.42615	1.391
55C	1.66135	1.227
55D	2.07743	1.474
55E	2.00845	1.164
55F	1.59859	0.797
55G	3.00392	1.7
55H	1.80785	0.953
55I	2.64987	0.417
55K	2.59324	1.538
55L	2.49741	1.12
55M	2.51159	0.894
55N	1.30508	0.924
55Q	2.06716	1.013
55R	2.2426	1.435
55S	1.69085	0.72
55V	1.89135	0.512
55W	1.22028	1.146
55Y	1.41115	0.72
56A	2.2876	1.11
56H	2.04467	0.595
56K	3.20586	1.648
56Q	1.70302	0.563
56R	3.10557	1.491
56S	2.21307	0.139
56T	2.17439	-0.087
56V	2.6429	0.51
56W	0.519075	0.059
